# Supplementary material for: Design and Synthesis Optimization of Fluorescent Acrylate-Based and Silicate-Based Materials for Carbonyl Adsorption
Source: Polymers (Basel). 2025 Jun 30;17(13):1843. doi: 10.3390/polym17131843 (PMC12252228; doi:10.3390/polym17131843)
Supplement: Supplementary file 1 [file polymers-17-01843-s001.zip]

Archive with 1 entries (1 files):
- polymers-3686710-supplementary.pdf
